# Supplementary material for: Genome-Wide Characterization of Nitrogenase Reductase (nifH) Genes in the Sweet Potato [Ipomoea batatas (L.) Lam] and Its Wild Ancestors
Source: Genes (Basel). 2022 Aug 11;13(8):1428. doi: 10.3390/genes13081428 (PMC9407934; doi:10.3390/genes13081428)
Supplement: Supplementary file 1 [file genes-13-01428-s001.zip]

Archive with 1 entries (1 files):
- genes-1816409-supplementary.xlsx
