# Supplementary material for: Genome-Wide Characterization of Nitrogenase Reductase (nifH) Genes in the Sweet Potato [Ipomoea batatas (L.) Lam] and Its Wild Ancestors
Source: Genes (Basel). 2022 Aug 11;13(8):1428. doi: 10.3390/genes13081428 (PMC9407934; doi:10.3390/genes13081428)
Supplement: Supplementary file 1 [file genes-13-01428-s001.zip › genes-1816409-supplementary.xlsx]

## Sheet: Sheet1
Table S1 Primers used in qRT-PCR.
Primer name	Primer sequence (5′-3′)
g950-F	ATGTGCAGGAAATGCTAGGG
g950-R	TATCCTGCTCGACCAACCTC
g16683-F	AAAGGTGGTGTTGGCAAGTC
g16683-R	ATACGATTGCTGCACCTTCC
g27094-F	AGCCGAGAAGTGAAGGACAA
g27094-R	CAAGGAGACCAACCTGGAAA
g33987-F	AAGGTTGAAGTGGGTGTTCG
g33987-R	AGCTTTGGTGAAGCGTTGTT
Actin-F	AGCAGCATGAAGATTAAGGTTGTAGCAC
Actin-R	TGGAAAATTAGAAGCACTTCCTGTGAAC
